# Supplementary material for: Frequency Patterns of T-Cell Exposed Amino Acid Motifs in Immunoglobulin Heavy Chain Peptides Presented by MHCs
Source: Front Immunol. 2014 Oct 28;5:541. doi: 10.3389/fimmu.2014.00541 (PMC4211557; doi:10.3389/fimmu.2014.00541)
Supplement: Supplementary file 1 [file Data_Sheet1.ZIP]

Archive with 2 entries (2 files):
- Supplemental File 1.xlsx
- Supplementary Tables and Figures.pdf
