# Supplementary material for: Frequency Patterns of T-Cell Exposed Amino Acid Motifs in Immunoglobulin Heavy Chain Peptides Presented by MHCs
Source: Front Immunol. 2014 Oct 28;5:541. doi: 10.3389/fimmu.2014.00541 (PMC4211557; doi:10.3389/fimmu.2014.00541)
Supplement: Supplementary file 1 [file Data_Sheet1.ZIP › Supplemental File 1.xlsx]

## Sheet: 40K IGHV Database;3 (MHC II aff
gi
1008064
1008066
1008068
1008072
1008074
1008078
1020011
10241696
1041417
1041419
1041886
1042147
1042148
1042149
1042150
1042151
1042152
10444467
10444469
10444471
10444473
10444475
10444477
10444479
10444481
10444483
10444485
10444487
1055277
106217
10636491
10636494
10636496
10636499
10636501
10636503
10636506
10636531
10636534
10636537
10636540
10636543
10636546
10636549
10636552
10636555
10636558
10636590
10636595
10636598
10636601
10636604
10636607
10636610
10636613
10636616
10636619
10636623
10636626
10636629
10636633
10636636
10636642
10636645
10636649
10636657
10636660
10636664
10636667
10636671
10636675
10636678
10636681
10636684
10636696
10636699
10636707
10636710
10636713
10636719
10636754
10636758
10636762
10636766
10636769
10636772
10636779
10636782
10636785
10636788
10636791
10636795
10636798
106368
10636801
10636804
10636807
10636810
10636813
10636816
10636819
10636826
10636830
10636833
10636837
10636841
10636844
10636847
10636850
10636853
10636856
10636864
10636867
10636871
10636875
10636878
10636881
10636884
10636914
10636917
10636921
10636925
10636928
10636930
10636932
10636934
10636936
10636939
10636942
10636945
10636948
10636951
10636954
10636960
10636964
10636967
10636971
10636975
10636978
10636981
10636984
10636987
10636990
10636993
10636995
10636999
10637003
10637006
10637010
10637013
10637017
10637020
10637023
10637027
10637030
10637032
10637035
10637071
10637075
10637079
10637083
10637087
10637089
10637092
106371
106375
106376
106377
106379
106384
106388
106390
106393
106396
106413
106414
106416
106417
106420
106421
106423
106425
106430
106435
106437
106443
106444
106446
106447
106448
106449
106452
106454
106455
106458
106467
106468
106470
106473
106476
106478
106479
106480
106481
106485
106490
106491
106493
106495
106496
106498
106499
106500
106501
106502
106503
106504
106506
106675
106700
106701
106702
106703
106705
106706
106707
106708
106710
106897089
106897091
106897093
106897095
106897097
106897099
106897101
106897103
106897105
106897107
106897109
106897111
106897113
106897115
106897117
106897119
106897121
106897123
106897125
106897127
106897129
106897131
106897133
106897135
106897137
106897139
106897141
106897143
106897145
106897147
106897149
106897151
106897153
106897155
106897157
106897159
106897161
106897163
106897165
106897167
106897169
106897171
106897173
106897175
106897177
106897179
106897181
106897183
106897185
106897187
106897189
106897191
106897193
106897195
106897197
106897199
106897201
106897203
106897205
106897207
106897209
106897211
106897213
106897215
106897217
106897219
106897221
106897223
106897225
106897227
106897229
106897231
106897233
106897235
106897237
106897239
106897241
106897243
106897245
106897247
106897249
106897251
106897253
106897255
106897257
106897259
106897261
106897263
106897265
106897267
106897269
106897271
106897273
106897292
106897306
106897323
106897341
106897359
106897379
106897386
106897403
106897424
106897440
106897449
106897451
106897453
106897455
106897457
106897459
106897461
106897463
106897465
106897467
106897469
106897471
106897473
106897475
106897477
106897479
106897481
106897500
106897530
106897550
106897578
106897582
106897584
106897586
106897588
106897590
106897609
106897629
106897645
106897660
106897681
106897713
106897735
106897754
106897777
106897804
106897823
106897850
106897873
106897896
106897920
106897937
106897957
106897984
106898005
106898030
106898047
106898066
106898085
106898110
106898128
106898156
106898181
106898206
106898223
106898246
106898270
106898292
106898301
106898320
106898347
106898361
106898378
106898397
106898417
106898436
106898453
106898470
106898490
106898517
106898531
106898553
106898561
106898571
106898588
106898603
106898621
106898638
106898655
106898669
106898683
106898700
106898716
106898732
106898749
106898767
106898783
106898801
106898823
106898845
106898864
106898884
106898900
106898921
106898942
106898957
106898977
106898994
106899012
106899030
106899049
106899064
106899082
106899098
106899121
106899143
106899162
106899178
106899192
106899208
106899226
106899246
106899265
106899510
106899525
106899535
106899545
106899565
106899577
106899595
106899620
106899644
10697072
10697074
10697076
1070312
1070320
107596
1082213
1082215
1082501
1082504
1082508
1082509
1082511
1087000
109240610
109240614
109240618
109240622
109240626
109240630
109240634
109240640
109240646
109240650
109240654
109240660
109240664
109240668
109240674
109240678
109240682
109240686
109240690
109240694
109240700
109240704
109240708
109240712
109240716
109240720
109240726
109240728
109240732
109240736
109240740
109240748
109240752
109240763
109240769
109240773
10944893
10944895
10944897
10944900
10944903
10944905
10944907
10944911
10944913
10944915
10944919
10944921
10944923
10953889
10953891
10953893
10953895
10953897
10953899
10953901
10953903
10953905
10953907
10953909
10953911
10953914
10953916
10953918
10953920
10953922
10953924
10953926
10953928
10953930
10953932
10953934
10953936
10953939
10953941
10953943
10953945
109693267
109693269
109693271
109693273
109693275
109693277
109693279
109693281
109693283
109693285
109693287
109693289
109693291
109693293
109693295
109693297
109693299
109693301
109693303
109693305
109693307
109693309
109693311
109693313
109693315
109693317
109693319
109693321
109693323
109693325
109693328
109693330
109693332
109693334
109693336
109693338
109693340
109693342
109693344
109693346
109693348
109693350
109693352
109693354
109693356
1098283
1098284
1098285
1098286
110589606
110589608
110610131
110624512
110624514
11118895
11119125
11119127
11119129
11119131
11119133
11119135
11119137
11119139
11119141
11119143
11119145
11119147
11119149
11119151
11119153
11119155
11119157
11119159
11119161
11119163
11119165
11119167
11119169
11119171
11119173
11119175
11121485
11121487
11121489
11137165
11137167
11137169
11137171
11137175
11137177
11137179
11137184
11137189
11137194
11137197
11137199
11137201
11137203
11137206
11137210
11137212
11137214
11137216
11137218
11137220
11137222
11137224
11137228
11137230
11137232
11137236
11137238
11137241
11137243
11137245
11137247
11137250
11137252
11137256
11137260
11137263
11137265
11137269
11137271
11137275
11137277
11137280
11137282
11137284
11137286
11137288
11137294
11137296
11137299
11137304
11137306
11137308
11137312
11137314
11137316
11137318
11137320
11137323
11137325
11137327
11137330
11137332
11137334
11137336
11137338
11137340
11137342
11137344
11137346
11137349
11137351
11137353
11137355
11137360
11137362
11137364
11137366
11137368
11137370
11137372
11137374
11137376
11137378
11137380
11137387
11137389
11137393
11137395
11137398
11137400
11137402
11137404
11137406
11137410
11137412
11137414
11137416
11137419
11137421
11137425
11137427
11137431
11137433
11137436
11137440
11137444
11137449
11137451
11137453
11137455
11137457
11137459
11137461
11137463
11137465
11137471
11137475
11137477
11137481
11137483
11137486
11137488
11137490
11137493
11137495
11137497
11137503
11137506
11137510
11182433
111914668
111917616
111917629
111917641
111917655
111917669
111917681
111917692
111917703
111917712
111917725
111917740
111917751
111917763
111917774
111917786
111917797
111917809
111917821
111917828
111917833
111917844
111917855
111917868
111917887
111917907
111917921
111917935
111917949
111917963
111917974
111917984
111917996
111918006
111918018
111918030
111918043
111918056
111918068
111918079
111918092
111918104
111918117
111918128
111918140
111918152
111918161
111918173
111918185
111918196
111918208
111918220
111918233
111918242
111918263
111918276
111918286
111918298
111918308
111918318
111918329
111918342
111918355
111918370
111918383
111918397
111918410
111918423
111918435
111918449
111918461
111918471
111918483
111918493
111918506
111918518
111918531
111918545
111918557
111918568
111918581
111918590
111918602
111918612
111918624
111918636
111918648
111919621
112690385
112690387
112690389
112690391
112690393
112690395
112690397
112690399
112690401
112690403
112690405
112690407
112690409
112690411
112690413
112690415
112690417
112690419
112690421
112690423
112690425
112690427
112690429
112690431
112690433
112690435
112690437
112690439
112690441
112690443
112690445
112690447
112690449
112690451
112690453
112690455
112690457
112690459
112690461
112690463
112690465
112690467
112690469
112690471
112690473
112690475
112690477
112690479
112690481
112690483
112690485
112690487
112690489
112690491
112690493
112690495
112690497
112690499
112690501
112690503
112690505
112690507
112690509
112690511
112690513
112690515
112690517
112690519
112690521
112690523
112690525
112690527
112690529
112690531
112690533
112690535
112690537
112690539
112690541
112690543
112690545
112690547
112690549
112690551
112690553
112690555
112690557
112690559
112690561
112690563
112690565
112690567
112690569
112690571
112690573
112690575
112690577
112690580
112690582
112690584
112690586
112690588
112690590
112690592
112690594
112690596
112690598
112690600
112690602
112690604
112690606
112690608
112690610
112690612
112690614
112690616
112690618
112690620
112690622
112690624
112690626
112690628
112690630
112690632
112690634
112690636
112690638
112690640
112690642
112690644
112690646
112690648
112690650
112690652
112690654
112690656
112690658
112690660
112690662
112690664
112690666
112690668
112690670
112690672
112690674
112690676
112690678
112690680
112690682
112690684
112690686
112690688
112690690
112690692
112690694
112690696
112690698
112690700
112690702
112690704
112690706
112690708
112690710
112690712
112690714
112690716
112690718
112690720
112690722
112690724
112690726
112690728
112690730
112690732
112690734
112690736
112690738
112690740
112690742
112690744
112690746
112690748
112690750
112690752
112690754
112690756
112690758
112690760
112690762
112690764
112690766
112690768
112690770
112690773
112690775
112690777
112690779
112690781
112690783
112690785
112690787
112690789
112690791
112690793
112690795
112690797
112690799
112690801
112690803
112690805
112690807
112690809
112690811
112690813
112690815
112690817
112690819
112690821
112690823
112690825
112690827
112690829
112690831
112690833
112690835
112690837
112690839
112690841
112690843
112690845
112690847
112690849
112690851
112690853
112690855
112690857
112690859
112690861
112690863
112690865
112690867
112690869
112690871
112690873
112690875
112690877
112690879
112690881
112690883
112690885
112690887
112690889
112690891
112690893
112690895
112690897
112690899
112690901
112690903
112690905
112690907
112690909
112690911
112690913
112690915
112690917
112690919
112690921
112690923
112690925
112690927
112690929
112690931
112690933
112690935
112690937
112690939
112690941
112690943
112690945
112690947
112690949
112690951
112690953
112690955
112690957
112690959
112690961
112690963
112690965
112690967
112690969
112690971
112690973
112690975
112690977
112690979
112690981
112690983
112690985
112690987
112690989
112690991
112690993
112690995
112690997
112690999
112691001
112691003
112691005
112691007
112691009
112691011
112691013
112691015
112691017
112691019
112691021
112691023
112691025
112691027
112691029
112691031
112691033
112691035
112691037
112691039
112691041
112691043
112691045
112691047
112691049
112691051
112691053
112691055
112691057
112691059
112691061
112691063
112691065
112691067
112691069
112691071
112691073
112691075
112691077
112691079
112691081
112691083
112691085
112691087
112691089
112691092
112691094
112691096
112691098
112691100
112691102
112691104
112691106
112691108
112691110
112691112
112691114
112691116
112691118
112691120
112691122
112691124
112691126
112691128
112691130
112691132
112691134
112691136
112691138
112691140
112691142
112691144
112691146
112691148
112691150
112691152
112691154
112691156
112691158
112691160
112691162
112691164
112691166
112691168
112691170
112691172
112691174
112691176
112691178
112691180
112691182
112691184
112691186
112691188
112691191
112691193
112691195
112691197
112691199
112691201
112691203
112691205
112691207
112691209
112691211
112691213
112691215
112691217
112691219
112691221
112691223
112691225
112691227
112691229
112691231
112691233
112691235
112691237
112691239
112691241
112691243
112691245
112691247
112691249
112691251
112691253
112691255
112691257
112691259
112691261
112691263
112691265
112691267
112691269
112691271
112691273
112691275
112691277
112691279
112691281
112691283
112691285
112691287
112691289
112691291
112691293
112691295
112691297
112691299
112691301
112691303
112691305
112691307
112691309
112691311
112691313
112691315
112691317
112691319
112691321
112691323
112691325
112691327
112691329
112691331
112691333
112691335
112691337
112691339
112691341
112691343
112691345
112691347
112691349
112691351
112691353
112691355
112691357
112691359
112691361
112691363
112691365
112691367
112691369
112691371
112691373
112691378
112691380
112691382
112691384
112691386
112691388
112691390
112691392
112691394
112691396
112691398
112691400
112691402
112691404
112691406
112691408
112691410
112691412
112691414
112691416
112691418
112691420
112691422
112691424
112691426
112691428
112691430
112691432
112691434
112691436
112691438
112691440
112691442
112691444
112691446
112691448
112691450
112691452
112691454
112691456
112691458
112691460
112691462
112691464
112691466
112691468
112691470
112691472
112691474
112691476
112691478
112691480
112691482
112691484
112691486
112691488
112691490
112691492
112691494
112691496
112691498
112691500
112691502
112691504
112691506
112691508
112691510
112691512
112691514
112691516
112691518
112691520
112691522
112691524
112691526
112691528
112691530
112691532
112691534
112691536
112691538
112691540
112691542
112691544
112691546
112691548
112691550
112691552
112691554
112691556
112691558
112691560
112691562
112691564
112691566
112691568
112691570
112691572
112691574
112691576
112691578
112691580
112691582
112691584
112691586
112691588
112691590
112691592
112691594
112691596
112691598
112691600
112691602
112691604
112691606
112691608
112691610
112691612
112691614
112691616
112691618
112691620
112691622
112691624
112691626
112691628
112691630
112691632
112691634
112691636
112691638
112691640
112691642
112691644
112691646
112691648
112691650
112691652
112691654
112691656
112691658
112691660
112691662
112691664
112691666
112691668
112691670
112691672
112691674
112691676
112691678
112691680
112691682
112691684
112691686
112691688
112691690
112691692
112691694
112691696
112691698
112691700
112691702
112691704
112691706
112691708
112691710
112691712
112691714
112691716
112691718
112691720
112691722
112691724
112691726
112691728
112691730
112691732
112691734
112691736
112691738
112691740
112691742
112691744
112691746
112691748
112691750
112691752
112691754
112691756
112691758
112691760
112691762
112691764
112691766
112691768
112691770
112691772
112691774
112691776
112691778
112691780
112691782
112691784
112691786
112691788
112691790
112691792
112691794
112691796
112691798
112691800
112691802
112691804
112691806
112691808
112691810
112691812
112691814
112691816
112691818
112691820
112691822
112691824
112691826
112691828
112691830
112691832
112691834
112691836
112691838
112691840
112691842
112691844
112691846
112691848
112691850
112691852
112691854
112691856
112691858
112691860
112691862
112691864
112691866
112691868
112691870
112691872
112691874
112691876
112691878
112691880
112691882
112691884
112691886
112691888
112691890
112691892
112691894
112691896
112691899
112691901
112691903
112691905
112691907
112691909
112691911
112691913
112691915
112691917
112691919
112691921
112691923
112691925
112691927
112691929
112691931
112691933
112691935
112691937
112691939
112691941
112691943
112691945
112691947
112691949
112691951
112691953
112691955
112691957
112691959
112691961
112691963
112691965
112691967
112691969
112691971
112691973
112691975
112691977
112691979
112691981
112691983
112691985
112691987
112691989
112691991
112691993
112691995
112691997
112692000
112692002
112692004
112692006
112692008
112692010
112692012
112692014
112692016
112692018
112692020
112692022
112692024
112692026
112692028
112692030
112692032
112692034
112692036
112692038
112692040
112692042
112692044
112692046
112692048
112692050
112692052
112692054
112692056
112692058
112692060
112692062
112692064
112692066
112692068
112692070
112692072
112692074
112692076
112692078
112692080
112692082
112692084
112692086
112692088
112692090
112692092
112692094
112692096
112692098
112692100
112692102
112692104
112692106
112692108
112692110
112692112
112692114
112692116
112692118
112692120
112692122
112692124
112692126
112692128
112692130
112692132
112692134
112692136
112692138
112692140
112692142
112692144
112692146
112692148
112692150
112692152
112692154
112692156
112692158
112692160
112692162
112692164
112692166
112692168
112692170
112692172
112692174
112692176
112692178
112692180
112692182
112692184
112692186
112692188
112692190
112692192
112692194
112692196
112692198
112692200
112692202
112692204
112692206
112692208
112692210
112692212
112692214
112692216
112692218
112692220
112692222
112692224
112692226
112692228
112692230
112692232
112692234
112692236
112692238
112692240
112692242
112692244
112692246
112692248
112692250
112692252
112692254
112692256
112692258
112692260
112692262
112692264
112692266
112692268
112692270
112692272
112692274
112692276
112692278
112692280
112692282
112692284
112692286
112692288
112692290
112692292
112692294
112692296
112692298
112692300
112692302
112692304
112692306
112692308
112692310
112692312
112692314
112692316
112692318
112692320
112692322
112692324
112692326
112692328
112692330
112692332
112692334
112692336
112692338
112692340
112692342
112692344
112692346
112692348
112692350
112692352
112692354
112692356
112692358
112692360
112692362
112692364
112692366
112692368
112692370
112692372
112692374
112692376
112692378
112692380
112692382
112692384
112692386
112692388
112692390
112692392
112692394
112692396
112692398
112692400
112692402
112692404
112692406
112692408
112692410
112692412
112692414
112692416
112692418
112692420
112692422
112692424
112692426
112692428
112692430
112692432
112692434
112692436
112692438
112692440
112692442
112692444
112692446
112692448
112692450
112692452
112692454
112692456
112692458
112692460
112692462
112692464
112692466
112692468
112692470
112692472
112692474
112692476
112692478
112692480
112692482
112692484
112692486
112692488
112692490
112692492
112692494
112692496
112692498
112692500
112692502
112692504
112692506
112692508
112692510
112692512
112692514
112692516
112692518
112692520
112692522
112692524
112692526
112692528
112692530
112692532
112692534
112692536
112692538
112692540
112692542
112692544
112692546
112692548
112692550
112692552
112692554
112692556
112692558
112692560
112692562
112692564
112692566
112692568
112692570
112692572
112692574
112692576
112692578
112692580
112692582
112692584
112692586
112692588
112692590
112692592
112692594
112692596
112692598
112692600
112692602
112692604
112692606
112692608
112692610
112692612
112692614
112692616
112692618
112692620
112692622
112692624
112692626
112692628
112692630
112692632
112692634
112692636
112692638
112692640
112692642
112692644
112692646
112692648
112692650
112692652
112692654
112692656
112692658
112692660
112692662
112692664
112692666
112692668
112692670
112692672
112692674
112692676
112692678
112692680
112692682
112692684
112692686
112692688
112692690
112692692
112692694
112692696
[truncated: 37,983 more rows]
